# Supplementary material for: Lifetime Prevalence of Betel Nut Chewing in India and Taiwan: Raising Awareness of Oral Cancer Risks and the Urgent Call for Regulation
Source: Cancers (Basel). 2026 Mar 26;18(7):1074. doi: 10.3390/cancers18071074 (PMC13072213; doi:10.3390/cancers18071074)
Supplement: Supplementary file 1 [file cancers-18-01074-s001.zip]

Archive with 1 entries (1 files):
- cancers-4195735-supplementary.pdf
